# Supplementary material for: Intracellular Conformation of Amyotrophic Lateral Sclerosis-Causative TDP-43
Source: Int J Mol Sci. 2023 Mar 14;24(6):5513. doi: 10.3390/ijms24065513 (PMC10056606; doi:10.3390/ijms24065513)
Supplement: Supplementary file 1 [file ijms-24-05513-s001.zip]

Archive with 1 entries (1 files):
- ijms-2272905-supplementary.pdf
